# Supplementary material for: Causal Relationships between Daily Physical Activity, Physical Function, and Cognitive Function Ultimately Leading to Happiness
Source: Int J Environ Res Public Health. 2023 Feb 9;20(4):3016. doi: 10.3390/ijerph20043016 (PMC9958842; doi:10.3390/ijerph20043016)
Supplement: Supplementary file 1 [file ijerph-20-03016-s001.zip]

Archive with 1 entries (1 files):
- ijerph-2153119-supplementary.pdf
